# Supplementary material for: Declarative Representation of Uncertainty in Mathematical Models
Source: PLoS One. 2012 Jul 3;7(7):e39721. doi: 10.1371/journal.pone.0039721 (PMC3389025; doi:10.1371/journal.pone.0039721)
Supplement: Model S1 — The simple example model used to demonstrate how uncertainty can be represented using CellML. (ZIP) [file pone.0039721.s001.zip]

Archive with 8 entries (7 files):
- uncertain-starting-parabola/
- uncertain-starting-parabola/example.bugs
- uncertain-starting-parabola/example.jags
- uncertain-starting-parabola/single-run.sedml
- uncertain-starting-parabola/make-figures.sh
- uncertain-starting-parabola/UncertainStartingParameter.cellml
- uncertain-starting-parabola/example.R
- uncertain-starting-parabola/sens-analysis.sedml
