# Supplementary material for: Declarative Representation of Uncertainty in Mathematical Models
Source: PLoS One. 2012 Jul 3;7(7):e39721. doi: 10.1371/journal.pone.0039721 (PMC3389025; doi:10.1371/journal.pone.0039721)
Supplement: Model S1 — The simple example model used to demonstrate how uncertainty can be represented using CellML. (ZIP) [file pone.0039721.s001.zip › uncertain-starting-parabola/example.bugs]

model {
for (j in 1:nsprings) {
 springVelMean[j] ~ dnorm(9,0.5)
 springVelVar[j] ~ dexp(20)
}

for (i in 1:40) {
 spring[i] ~ dcat(pi)
 vel[i] ~ dnorm(springVelMean[spring[i]], springVelVar[spring[i]])
}
springOut ~ dcat(pi)
velOut ~ dnorm(springVelMean[springOut], springVelVar[springOut])
}
