# Supplementary material for: Declarative Representation of Uncertainty in Mathematical Models
Source: PLoS One. 2012 Jul 3;7(7):e39721. doi: 10.1371/journal.pone.0039721 (PMC3389025; doi:10.1371/journal.pone.0039721)
Supplement: Model S1 — The simple example model used to demonstrate how uncertainty can be represented using CellML. (ZIP) [file pone.0039721.s001.zip › uncertain-starting-parabola/example.jags]

model in "example.bugs"
data in "example.R"
compile, nchains(1)
initialize
update 1000
monitor velOut
update 1000
coda *
exit
