# Supplementary material for: Declarative Representation of Uncertainty in Mathematical Models
Source: PLoS One. 2012 Jul 3;7(7):e39721. doi: 10.1371/journal.pone.0039721 (PMC3389025; doi:10.1371/journal.pone.0039721)
Supplement: Model S1 — The simple example model used to demonstrate how uncertainty can be represented using CellML. (ZIP) [file pone.0039721.s001.zip › uncertain-starting-parabola/UncertainStartingParameter.cellml]

<?xml version="1.0" encoding="iso-8859-1"?>
<model name="uncertain_starting_parabola"
       xmlns="http://www.cellml.org/cellml/1.1#"
       xmlns:cellml="http://www.cellml.org/cellml/1.1#">
  <component name="main">
    <variable name="time" units="second"/>
    <variable name="gravity_accel" units="metres_per_second2"/>

    <variable name="initial_velocity_cartesian_x" units="metres_per_second"/>
    <variable name="initial_velocity_cartesian_y" units="metres_per_second"/>
    <variable name="initial_position_cartesian_x" units="metre"/>
    <variable name="initial_position_cartesian_y" units="metre"/>

    <variable name="velocity_cartesian_x" units="metres_per_second"/>
    <variable name="velocity_cartesian_y" units="metres_per_second"
              initial_value="initial_velocity_cartesian_y"/>
    <variable name="position_cartesian_x" units="metre"
              initial_value="initial_position_cartesian_x"/>
    <variable name="position_cartesian_y" units="metre"
              initial_value="initial_position_cartesian_y"/>
    <!-- These variables appear as bound variables in expressions. -->
    <variable name="x" units="metre" initial_value="0"/>
    <variable name="xv" units="metres_per_second" initial_value="0"/>

    <math xmlns="http://www.w3.org/1998/Math/MathML">
      <apply><eq/>
        <ci>velocity_cartesian_x</ci>
        <ci>initial_velocity_cartesian_x</ci>
      </apply>

      <apply><eq/>
        <apply><diff/>
          <bvar><ci>time</ci></bvar>
          <ci>velocity_cartesian_y</ci>
        </apply>
        <apply><minus/><ci>gravity_accel</ci></apply>
      </apply>

      <apply><eq/>
        <apply><diff/>
          <bvar><ci>time</ci></bvar>
          <ci>position_cartesian_x</ci>
        </apply>
        <ci>velocity_cartesian_x</ci>
      </apply>

      <apply><eq/>
        <apply><diff/>
          <bvar><ci>time</ci></bvar>
          <ci>position_cartesian_y</ci>
        </apply>
        <ci>velocity_cartesian_y</ci>
      </apply>

      <!-- xPosition(0) ~ N(0, 1) -->
      <apply><csymbol definitionURL="http://www.cellml.org/uncertainty-1#uncertainParameterWithDistribution"/>
        <ci>initial_position_cartesian_x</ci>
        <apply><csymbol definitionURL="http://www.cellml.org/uncertainty-1#distributionFromDensity"/>
          <lambda>
            <bvar><ci>x</ci></bvar>
            <apply><times/>
              <apply><divide/>
                <cn cellml:units="dimensionless">1</cn>
                <apply><root/>
                  <apply><times/>
                    <cn cellml:units="dimensionless">2</cn>
                    <pi/>
                    <cn cellml:units="dimensionless">1</cn>
                  </apply>
                </apply>
              </apply>
              <apply><exp/>
                <apply><minus/>
                  <apply><divide/>
                    <apply><power/>
                      <apply><minus/>
                        <ci>x</ci>
                        <cn cellml:units="metre">0</cn>
                      </apply>
                      <cn cellml:units="dimensionless">2</cn>
                    </apply>
                    <apply><times/>
                      <cn cellml:units="dimensionless">2</cn>
                      <cn cellml:units="metre2">1</cn>
                    </apply>
                  </apply>
                </apply>
              </apply>
            </apply>
          </lambda>
        </apply>
      </apply>

      <!-- yPosition ~ N(0, 1) -->
      <apply><csymbol definitionURL="http://www.cellml.org/uncertainty-1#uncertainParameterWithDistribution"/>
        <ci>initial_position_cartesian_y</ci>
        <apply><csymbol definitionURL="http://www.cellml.org/uncertainty-1#distributionFromDensity"/>
          <lambda>
            <bvar><ci>x</ci></bvar>
            <apply><times/>
              <apply><divide/>
                <cn cellml:units="dimensionless">1</cn>
                <apply><root/>
                  <apply><times/>
                    <cn cellml:units="dimensionless">2</cn>
                    <pi/>
                    <cn cellml:units="dimensionless">1</cn>
                  </apply>
                </apply>
              </apply>
              <apply><exp/>
                <apply><minus/>
                  <apply><divide/>
                    <apply><power/>
                      <apply><minus/>
                        <ci>x</ci>
                        <cn cellml:units="metre">0</cn>
                      </apply>
                      <cn cellml:units="dimensionless">2</cn>
                    </apply>
                    <apply><times/>
                      <cn cellml:units="dimensionless">2</cn>
                      <cn cellml:units="metre2">1</cn>
                    </apply>
                  </apply>
                </apply>
              </apply>
            </apply>
          </lambda>
        </apply>
      </apply>

      <!-- xVelocity(0) ~ N(10, 1) -->
      <apply><csymbol definitionURL="http://www.cellml.org/uncertainty-1#uncertainParameterWithDistribution"/>
        <ci>initial_velocity_cartesian_x</ci>
        <apply><csymbol definitionURL="http://www.cellml.org/uncertainty-1#distributionFromDensity"/>
          <lambda>
            <bvar><ci>xv</ci></bvar>
            <apply><times/>
              <apply><divide/>
                <cn cellml:units="dimensionless">1</cn>
                <apply><root/>
                  <apply><times/>
                    <cn cellml:units="dimensionless">2</cn>
                    <pi/>
                    <cn cellml:units="dimensionless">1</cn>
                  </apply>
                </apply>
              </apply>
              <apply><exp/>
                <apply><minus/>
                  <apply><divide/>
                    <apply><power/>
                      <apply><minus/>
                        <ci>xv</ci>
                        <cn cellml:units="metres_per_second">10</cn>
                      </apply>
                      <cn cellml:units="dimensionless">2</cn>
                    </apply>
                    <apply><times/>
                      <cn cellml:units="dimensionless">2</cn>
                      <cn cellml:units="metres2_per_second2">1</cn>
                    </apply>
                  </apply>
                </apply>
              </apply>
            </apply>
          </lambda>
        </apply>
      </apply>

      <!-- yVelocity(0) ~ N(10, 1) -->
      <apply><csymbol definitionURL="http://www.cellml.org/uncertainty-1#uncertainParameterWithDistribution"/>
        <ci>initial_velocity_cartesian_y</ci>
        <apply><csymbol definitionURL="http://www.cellml.org/uncertainty-1#distributionFromRealisations"/>
<vector>
<cn cellml:units="metres_per_second">4.1822</cn>
<cn cellml:units="metres_per_second">8.24563</cn>
<cn cellml:units="metres_per_second">10.519</cn>
<cn cellml:units="metres_per_second">10.8341</cn>
<cn cellml:units="metres_per_second">11.3444</cn>
<cn cellml:units="metres_per_second">5.14308</cn>
<cn cellml:units="metres_per_second">6.30063</cn>
<cn cellml:units="metres_per_second">11.9987</cn>
<cn cellml:units="metres_per_second">13.0132</cn>
<cn cellml:units="metres_per_second">7.10521</cn>
<cn cellml:units="metres_per_second">5.08856</cn>
<cn cellml:units="metres_per_second">7.00927</cn>
<cn cellml:units="metres_per_second">6.98221</cn>
<cn cellml:units="metres_per_second">14.6054</cn>
<cn cellml:units="metres_per_second">6.0597</cn>
<cn cellml:units="metres_per_second">9.06782</cn>
<cn cellml:units="metres_per_second">5.94787</cn>
<cn cellml:units="metres_per_second">11.2582</cn>
<cn cellml:units="metres_per_second">12.0398</cn>
<cn cellml:units="metres_per_second">13.5049</cn>
<cn cellml:units="metres_per_second">11.7591</cn>
<cn cellml:units="metres_per_second">6.58172</cn>
<cn cellml:units="metres_per_second">11.6582</cn>
<cn cellml:units="metres_per_second">4.454</cn>
<cn cellml:units="metres_per_second">6.65989</cn>
<cn cellml:units="metres_per_second">12.0628</cn>
<cn cellml:units="metres_per_second">2.03144</cn>
<cn cellml:units="metres_per_second">14.1014</cn>
<cn cellml:units="metres_per_second">12.2967</cn>
<cn cellml:units="metres_per_second">6.1583</cn>
<cn cellml:units="metres_per_second">12.0962</cn>
<cn cellml:units="metres_per_second">5.09034</cn>
<cn cellml:units="metres_per_second">11.068</cn>
<cn cellml:units="metres_per_second">11.8883</cn>
<cn cellml:units="metres_per_second">11.8196</cn>
<cn cellml:units="metres_per_second">3.39685</cn>
<cn cellml:units="metres_per_second">5.78038</cn>
<cn cellml:units="metres_per_second">10.8191</cn>
<cn cellml:units="metres_per_second">13.2509</cn>
<cn cellml:units="metres_per_second">11.6885</cn>
<cn cellml:units="metres_per_second">12.4632</cn>
<cn cellml:units="metres_per_second">11.2147</cn>
<cn cellml:units="metres_per_second">13.8946</cn>
<cn cellml:units="metres_per_second">10.6201</cn>
<cn cellml:units="metres_per_second">5.10486</cn>
<cn cellml:units="metres_per_second">12.0991</cn>
<cn cellml:units="metres_per_second">3.44505</cn>
<cn cellml:units="metres_per_second">12.0906</cn>
<cn cellml:units="metres_per_second">10.2468</cn>
<cn cellml:units="metres_per_second">11.2527</cn>
<cn cellml:units="metres_per_second">11.8995</cn>
<cn cellml:units="metres_per_second">12.4501</cn>
<cn cellml:units="metres_per_second">9.85801</cn>
<cn cellml:units="metres_per_second">7.44751</cn>
<cn cellml:units="metres_per_second">9.52324</cn>
<cn cellml:units="metres_per_second">11.887</cn>
<cn cellml:units="metres_per_second">4.32628</cn>
<cn cellml:units="metres_per_second">5.78289</cn>
<cn cellml:units="metres_per_second">8.50726</cn>
<cn cellml:units="metres_per_second">12.4423</cn>
<cn cellml:units="metres_per_second">11.8394</cn>
<cn cellml:units="metres_per_second">8.08596</cn>
<cn cellml:units="metres_per_second">7.92575</cn>
<cn cellml:units="metres_per_second">14.2149</cn>
<cn cellml:units="metres_per_second">11.7644</cn>
<cn cellml:units="metres_per_second">11.6966</cn>
<cn cellml:units="metres_per_second">4.75002</cn>
<cn cellml:units="metres_per_second">12.0113</cn>
<cn cellml:units="metres_per_second">6.31112</cn>
<cn cellml:units="metres_per_second">11.3652</cn>
<cn cellml:units="metres_per_second">11.6621</cn>
<cn cellml:units="metres_per_second">7.19984</cn>
<cn cellml:units="metres_per_second">13.5728</cn>
<cn cellml:units="metres_per_second">6.03189</cn>
<cn cellml:units="metres_per_second">11.2299</cn>
<cn cellml:units="metres_per_second">10.7052</cn>
<cn cellml:units="metres_per_second">5.97262</cn>
<cn cellml:units="metres_per_second">12.7153</cn>
<cn cellml:units="metres_per_second">3.95682</cn>
<cn cellml:units="metres_per_second">11.4544</cn>
<cn cellml:units="metres_per_second">12.3279</cn>
<cn cellml:units="metres_per_second">6.48838</cn>
<cn cellml:units="metres_per_second">3.54508</cn>
<cn cellml:units="metres_per_second">7.25337</cn>
<cn cellml:units="metres_per_second">6.71186</cn>
<cn cellml:units="metres_per_second">9.31559</cn>
<cn cellml:units="metres_per_second">3.68947</cn>
<cn cellml:units="metres_per_second">6.82346</cn>
<cn cellml:units="metres_per_second">11.866</cn>
<cn cellml:units="metres_per_second">5.95007</cn>
<cn cellml:units="metres_per_second">10.366</cn>
<cn cellml:units="metres_per_second">5.28887</cn>
<cn cellml:units="metres_per_second">3.91999</cn>
<cn cellml:units="metres_per_second">6.83413</cn>
<cn cellml:units="metres_per_second">11.3557</cn>
<cn cellml:units="metres_per_second">6.68094</cn>
<cn cellml:units="metres_per_second">12.2566</cn>
<cn cellml:units="metres_per_second">4.72068</cn>
<cn cellml:units="metres_per_second">7.63467</cn>
<cn cellml:units="metres_per_second">4.15781</cn>
<cn cellml:units="metres_per_second">6.34056</cn>
<cn cellml:units="metres_per_second">14.093</cn>
<cn cellml:units="metres_per_second">4.53071</cn>
<cn cellml:units="metres_per_second">12.0113</cn>
<cn cellml:units="metres_per_second">13.3408</cn>
<cn cellml:units="metres_per_second">6.41745</cn>
<cn cellml:units="metres_per_second">7.37102</cn>
<cn cellml:units="metres_per_second">14.5793</cn>
<cn cellml:units="metres_per_second">10.3054</cn>
<cn cellml:units="metres_per_second">11.1275</cn>
<cn cellml:units="metres_per_second">12.0177</cn>
<cn cellml:units="metres_per_second">7.57572</cn>
<cn cellml:units="metres_per_second">5.50737</cn>
<cn cellml:units="metres_per_second">4.28595</cn>
<cn cellml:units="metres_per_second">5.9692</cn>
<cn cellml:units="metres_per_second">5.67914</cn>
<cn cellml:units="metres_per_second">3.56143</cn>
<cn cellml:units="metres_per_second">5.18914</cn>
<cn cellml:units="metres_per_second">13.315</cn>
<cn cellml:units="metres_per_second">11.7638</cn>
<cn cellml:units="metres_per_second">5.84631</cn>
<cn cellml:units="metres_per_second">11.1489</cn>
<cn cellml:units="metres_per_second">5.84348</cn>
<cn cellml:units="metres_per_second">13.0497</cn>
<cn cellml:units="metres_per_second">11.9994</cn>
<cn cellml:units="metres_per_second">9.42707</cn>
<cn cellml:units="metres_per_second">5.29761</cn>
<cn cellml:units="metres_per_second">10.9456</cn>
<cn cellml:units="metres_per_second">1.79377</cn>
<cn cellml:units="metres_per_second">11.164</cn>
<cn cellml:units="metres_per_second">6.08972</cn>
<cn cellml:units="metres_per_second">11.2129</cn>
<cn cellml:units="metres_per_second">8.14825</cn>
<cn cellml:units="metres_per_second">11.9236</cn>
<cn cellml:units="metres_per_second">7.1143</cn>
<cn cellml:units="metres_per_second">6.45113</cn>
<cn cellml:units="metres_per_second">11.7267</cn>
<cn cellml:units="metres_per_second">12.0914</cn>
<cn cellml:units="metres_per_second">6.03327</cn>
<cn cellml:units="metres_per_second">7.06493</cn>
<cn cellml:units="metres_per_second">12.1896</cn>
<cn cellml:units="metres_per_second">11.9368</cn>
<cn cellml:units="metres_per_second">6.32675</cn>
<cn cellml:units="metres_per_second">11.4796</cn>
<cn cellml:units="metres_per_second">12.3994</cn>
<cn cellml:units="metres_per_second">13.6304</cn>
<cn cellml:units="metres_per_second">2.49426</cn>
<cn cellml:units="metres_per_second">14.5975</cn>
<cn cellml:units="metres_per_second">12.8242</cn>
<cn cellml:units="metres_per_second">10.6226</cn>
<cn cellml:units="metres_per_second">7.562</cn>
<cn cellml:units="metres_per_second">5.82271</cn>
<cn cellml:units="metres_per_second">11.1654</cn>
<cn cellml:units="metres_per_second">5.145</cn>
<cn cellml:units="metres_per_second">5.18505</cn>
<cn cellml:units="metres_per_second">4.52064</cn>
<cn cellml:units="metres_per_second">10.7208</cn>
<cn cellml:units="metres_per_second">10.162</cn>
<cn cellml:units="metres_per_second">10.8231</cn>
<cn cellml:units="metres_per_second">11.323</cn>
<cn cellml:units="metres_per_second">9.11686</cn>
<cn cellml:units="metres_per_second">11.8561</cn>
<cn cellml:units="metres_per_second">5.45428</cn>
<cn cellml:units="metres_per_second">11.9179</cn>
<cn cellml:units="metres_per_second">12.5551</cn>
<cn cellml:units="metres_per_second">12.7179</cn>
<cn cellml:units="metres_per_second">12.1596</cn>
<cn cellml:units="metres_per_second">7.12445</cn>
<cn cellml:units="metres_per_second">11.2478</cn>
<cn cellml:units="metres_per_second">14.5654</cn>
<cn cellml:units="metres_per_second">4.9327</cn>
<cn cellml:units="metres_per_second">7.5575</cn>
<cn cellml:units="metres_per_second">10.4624</cn>
<cn cellml:units="metres_per_second">13.6777</cn>
<cn cellml:units="metres_per_second">5.57118</cn>
<cn cellml:units="metres_per_second">7.49042</cn>
<cn cellml:units="metres_per_second">8.0858</cn>
<cn cellml:units="metres_per_second">8.43749</cn>
<cn cellml:units="metres_per_second">8.35477</cn>
<cn cellml:units="metres_per_second">10.7237</cn>
<cn cellml:units="metres_per_second">6.55419</cn>
<cn cellml:units="metres_per_second">14.2486</cn>
<cn cellml:units="metres_per_second">7.56744</cn>
<cn cellml:units="metres_per_second">12.3377</cn>
<cn cellml:units="metres_per_second">14.369</cn>
<cn cellml:units="metres_per_second">11.7398</cn>
<cn cellml:units="metres_per_second">5.03272</cn>
<cn cellml:units="metres_per_second">7.14447</cn>
<cn cellml:units="metres_per_second">11.8611</cn>
<cn cellml:units="metres_per_second">5.24875</cn>
<cn cellml:units="metres_per_second">7.91412</cn>
<cn cellml:units="metres_per_second">5.53792</cn>
<cn cellml:units="metres_per_second">12.3094</cn>
<cn cellml:units="metres_per_second">6.37953</cn>
<cn cellml:units="metres_per_second">7.12184</cn>
<cn cellml:units="metres_per_second">12.3357</cn>
<cn cellml:units="metres_per_second">10.717</cn>
<cn cellml:units="metres_per_second">11.8915</cn>
<cn cellml:units="metres_per_second">11.5066</cn>
<cn cellml:units="metres_per_second">5.6917</cn>
<cn cellml:units="metres_per_second">14.3591</cn>
<cn cellml:units="metres_per_second">10.3563</cn>
<cn cellml:units="metres_per_second">5.12813</cn>
<cn cellml:units="metres_per_second">12.661</cn>
<cn cellml:units="metres_per_second">14.519</cn>
<cn cellml:units="metres_per_second">4.95798</cn>
<cn cellml:units="metres_per_second">6.76913</cn>
<cn cellml:units="metres_per_second">6.24512</cn>
<cn cellml:units="metres_per_second">9.37295</cn>
<cn cellml:units="metres_per_second">11.9069</cn>
<cn cellml:units="metres_per_second">12.6917</cn>
<cn cellml:units="metres_per_second">6.3763</cn>
<cn cellml:units="metres_per_second">6.86761</cn>
<cn cellml:units="metres_per_second">15.7174</cn>
<cn cellml:units="metres_per_second">9.92478</cn>
<cn cellml:units="metres_per_second">5.21765</cn>
<cn cellml:units="metres_per_second">4.39213</cn>
<cn cellml:units="metres_per_second">8.20911</cn>
<cn cellml:units="metres_per_second">13.2789</cn>
<cn cellml:units="metres_per_second">9.65471</cn>
<cn cellml:units="metres_per_second">5.49505</cn>
<cn cellml:units="metres_per_second">6.06219</cn>
<cn cellml:units="metres_per_second">12.0269</cn>
<cn cellml:units="metres_per_second">3.44182</cn>
<cn cellml:units="metres_per_second">7.81942</cn>
<cn cellml:units="metres_per_second">11.2748</cn>
<cn cellml:units="metres_per_second">8.29586</cn>
<cn cellml:units="metres_per_second">17.458</cn>
<cn cellml:units="metres_per_second">4.68734</cn>
<cn cellml:units="metres_per_second">14.2999</cn>
<cn cellml:units="metres_per_second">10.8202</cn>
<cn cellml:units="metres_per_second">12.4868</cn>
<cn cellml:units="metres_per_second">10.8261</cn>
<cn cellml:units="metres_per_second">9.33139</cn>
<cn cellml:units="metres_per_second">13.2995</cn>
<cn cellml:units="metres_per_second">4.74518</cn>
<cn cellml:units="metres_per_second">6.46709</cn>
<cn cellml:units="metres_per_second">6.49555</cn>
<cn cellml:units="metres_per_second">13.5757</cn>
<cn cellml:units="metres_per_second">12.3826</cn>
<cn cellml:units="metres_per_second">7.85263</cn>
<cn cellml:units="metres_per_second">6.9457</cn>
<cn cellml:units="metres_per_second">6.74017</cn>
<cn cellml:units="metres_per_second">5.90793</cn>
<cn cellml:units="metres_per_second">14.0184</cn>
<cn cellml:units="metres_per_second">9.91445</cn>
<cn cellml:units="metres_per_second">5.67873</cn>
<cn cellml:units="metres_per_second">7.0502</cn>
<cn cellml:units="metres_per_second">10.2571</cn>
<cn cellml:units="metres_per_second">3.88994</cn>
<cn cellml:units="metres_per_second">8.05158</cn>
<cn cellml:units="metres_per_second">13.0861</cn>
<cn cellml:units="metres_per_second">5.53679</cn>
<cn cellml:units="metres_per_second">12.7273</cn>
<cn cellml:units="metres_per_second">5.08982</cn>
<cn cellml:units="metres_per_second">7.43747</cn>
<cn cellml:units="metres_per_second">1.64925</cn>
<cn cellml:units="metres_per_second">12.5644</cn>
<cn cellml:units="metres_per_second">8.99273</cn>
<cn cellml:units="metres_per_second">10.9368</cn>
<cn cellml:units="metres_per_second">11.038</cn>
<cn cellml:units="metres_per_second">10.8643</cn>
<cn cellml:units="metres_per_second">7.98448</cn>
<cn cellml:units="metres_per_second">12.899</cn>
<cn cellml:units="metres_per_second">12.4942</cn>
<cn cellml:units="metres_per_second">11.8385</cn>
<cn cellml:units="metres_per_second">3.62335</cn>
<cn cellml:units="metres_per_second">10.7954</cn>
<cn cellml:units="metres_per_second">6.09604</cn>
<cn cellml:units="metres_per_second">12.818</cn>
<cn cellml:units="metres_per_second">11.5326</cn>
<cn cellml:units="metres_per_second">11.8761</cn>
<cn cellml:units="metres_per_second">8.31624</cn>
<cn cellml:units="metres_per_second">3.36552</cn>
<cn cellml:units="metres_per_second">9.3145</cn>
<cn cellml:units="metres_per_second">9.14283</cn>
<cn cellml:units="metres_per_second">7.53392</cn>
<cn cellml:units="metres_per_second">11.606</cn>
<cn cellml:units="metres_per_second">5.62484</cn>
<cn cellml:units="metres_per_second">4.4191</cn>
<cn cellml:units="metres_per_second">5.18478</cn>
<cn cellml:units="metres_per_second">9.53791</cn>
<cn cellml:units="metres_per_second">11.4919</cn>
<cn cellml:units="metres_per_second">8.36666</cn>
<cn cellml:units="metres_per_second">10.7674</cn>
<cn cellml:units="metres_per_second">13.4135</cn>
<cn cellml:units="metres_per_second">5.71049</cn>
<cn cellml:units="metres_per_second">7.49717</cn>
<cn cellml:units="metres_per_second">6.82654</cn>
<cn cellml:units="metres_per_second">13.9889</cn>
<cn cellml:units="metres_per_second">5.24335</cn>
<cn cellml:units="metres_per_second">14.2352</cn>
<cn cellml:units="metres_per_second">6.66743</cn>
<cn cellml:units="metres_per_second">6.97132</cn>
<cn cellml:units="metres_per_second">9.4482</cn>
<cn cellml:units="metres_per_second">12.6477</cn>
<cn cellml:units="metres_per_second">5.52305</cn>
<cn cellml:units="metres_per_second">13.4473</cn>
<cn cellml:units="metres_per_second">10.0235</cn>
<cn cellml:units="metres_per_second">8.28998</cn>
<cn cellml:units="metres_per_second">5.84449</cn>
<cn cellml:units="metres_per_second">13.4875</cn>
<cn cellml:units="metres_per_second">5.23925</cn>
<cn cellml:units="metres_per_second">7.63871</cn>
<cn cellml:units="metres_per_second">6.1615</cn>
<cn cellml:units="metres_per_second">11.8375</cn>
<cn cellml:units="metres_per_second">13.6181</cn>
<cn cellml:units="metres_per_second">5.10769</cn>
<cn cellml:units="metres_per_second">10.983</cn>
<cn cellml:units="metres_per_second">11.3472</cn>
<cn cellml:units="metres_per_second">11.1067</cn>
<cn cellml:units="metres_per_second">14.8257</cn>
<cn cellml:units="metres_per_second">9.78427</cn>
<cn cellml:units="metres_per_second">11.3542</cn>
<cn cellml:units="metres_per_second">8.16171</cn>
<cn cellml:units="metres_per_second">5.49542</cn>
<cn cellml:units="metres_per_second">10.8195</cn>
<cn cellml:units="metres_per_second">12.0859</cn>
<cn cellml:units="metres_per_second">6.51495</cn>
<cn cellml:units="metres_per_second">14.1267</cn>
<cn cellml:units="metres_per_second">4.83924</cn>
<cn cellml:units="metres_per_second">10.0819</cn>
<cn cellml:units="metres_per_second">6.49308</cn>
<cn cellml:units="metres_per_second">11.331</cn>
<cn cellml:units="metres_per_second">14.0528</cn>
<cn cellml:units="metres_per_second">9.83788</cn>
<cn cellml:units="metres_per_second">10.1031</cn>
<cn cellml:units="metres_per_second">7.96862</cn>
<cn cellml:units="metres_per_second">6.61181</cn>
<cn cellml:units="metres_per_second">8.81469</cn>
<cn cellml:units="metres_per_second">12.1057</cn>
<cn cellml:units="metres_per_second">10.4797</cn>
<cn cellml:units="metres_per_second">5.56315</cn>
<cn cellml:units="metres_per_second">7.28105</cn>
<cn cellml:units="metres_per_second">8.14771</cn>
<cn cellml:units="metres_per_second">11.2742</cn>
<cn cellml:units="metres_per_second">12.413</cn>
<cn cellml:units="metres_per_second">14.8395</cn>
<cn cellml:units="metres_per_second">6.58527</cn>
<cn cellml:units="metres_per_second">8.45915</cn>
<cn cellml:units="metres_per_second">4.07696</cn>
<cn cellml:units="metres_per_second">13.5681</cn>
<cn cellml:units="metres_per_second">4.51975</cn>
<cn cellml:units="metres_per_second">13.3788</cn>
<cn cellml:units="metres_per_second">11.7151</cn>
<cn cellml:units="metres_per_second">6.51005</cn>
<cn cellml:units="metres_per_second">6.21884</cn>
<cn cellml:units="metres_per_second">10.2296</cn>
<cn cellml:units="metres_per_second">9.78083</cn>
<cn cellml:units="metres_per_second">11.7477</cn>
<cn cellml:units="metres_per_second">11.4198</cn>
<cn cellml:units="metres_per_second">9.89246</cn>
<cn cellml:units="metres_per_second">9.48136</cn>
<cn cellml:units="metres_per_second">12.9081</cn>
<cn cellml:units="metres_per_second">7.72567</cn>
<cn cellml:units="metres_per_second">3.74219</cn>
<cn cellml:units="metres_per_second">13.3124</cn>
<cn cellml:units="metres_per_second">10.013</cn>
<cn cellml:units="metres_per_second">12.3256</cn>
<cn cellml:units="metres_per_second">6.56493</cn>
<cn cellml:units="metres_per_second">12.0076</cn>
<cn cellml:units="metres_per_second">5.88305</cn>
<cn cellml:units="metres_per_second">12.154</cn>
<cn cellml:units="metres_per_second">9.76769</cn>
<cn cellml:units="metres_per_second">5.94258</cn>
<cn cellml:units="metres_per_second">11.5709</cn>
<cn cellml:units="metres_per_second">10.8908</cn>
<cn cellml:units="metres_per_second">11.6131</cn>
<cn cellml:units="metres_per_second">3.62368</cn>
<cn cellml:units="metres_per_second">6.35688</cn>
<cn cellml:units="metres_per_second">6.3421</cn>
<cn cellml:units="metres_per_second">6.54623</cn>
<cn cellml:units="metres_per_second">11.6669</cn>
<cn cellml:units="metres_per_second">11.0874</cn>
<cn cellml:units="metres_per_second">12.0574</cn>
<cn cellml:units="metres_per_second">11.7435</cn>
<cn cellml:units="metres_per_second">10.9004</cn>
<cn cellml:units="metres_per_second">5.17044</cn>
<cn cellml:units="metres_per_second">5.447</cn>
<cn cellml:units="metres_per_second">8.47558</cn>
<cn cellml:units="metres_per_second">11.7883</cn>
<cn cellml:units="metres_per_second">12.7301</cn>
<cn cellml:units="metres_per_second">9.6112</cn>
<cn cellml:units="metres_per_second">14.6651</cn>
<cn cellml:units="metres_per_second">10.1781</cn>
<cn cellml:units="metres_per_second">6.33479</cn>
<cn cellml:units="metres_per_second">7.0934</cn>
<cn cellml:units="metres_per_second">5.11487</cn>
<cn cellml:units="metres_per_second">11.3328</cn>
<cn cellml:units="metres_per_second">11.265</cn>
<cn cellml:units="metres_per_second">9.82506</cn>
<cn cellml:units="metres_per_second">12.1934</cn>
<cn cellml:units="metres_per_second">12.329</cn>
<cn cellml:units="metres_per_second">13.3106</cn>
<cn cellml:units="metres_per_second">12.7584</cn>
<cn cellml:units="metres_per_second">11.2397</cn>
<cn cellml:units="metres_per_second">10.0243</cn>
<cn cellml:units="metres_per_second">12.1981</cn>
<cn cellml:units="metres_per_second">11.4034</cn>
<cn cellml:units="metres_per_second">6.39339</cn>
<cn cellml:units="metres_per_second">12.0493</cn>
<cn cellml:units="metres_per_second">12.7218</cn>
<cn cellml:units="metres_per_second">9.80453</cn>
<cn cellml:units="metres_per_second">13.0503</cn>
<cn cellml:units="metres_per_second">12.1295</cn>
<cn cellml:units="metres_per_second">10.4651</cn>
<cn cellml:units="metres_per_second">3.84325</cn>
<cn cellml:units="metres_per_second">8.78781</cn>
<cn cellml:units="metres_per_second">11.2585</cn>
<cn cellml:units="metres_per_second">11.2976</cn>
<cn cellml:units="metres_per_second">6.67051</cn>
<cn cellml:units="metres_per_second">13.8185</cn>
<cn cellml:units="metres_per_second">12.2654</cn>
<cn cellml:units="metres_per_second">9.39548</cn>
<cn cellml:units="metres_per_second">9.87768</cn>
<cn cellml:units="metres_per_second">15.9212</cn>
<cn cellml:units="metres_per_second">9.91892</cn>
<cn cellml:units="metres_per_second">11.8158</cn>
<cn cellml:units="metres_per_second">6.655</cn>
<cn cellml:units="metres_per_second">5.53961</cn>
<cn cellml:units="metres_per_second">7.90502</cn>
<cn cellml:units="metres_per_second">5.1587</cn>
<cn cellml:units="metres_per_second">10.7978</cn>
<cn cellml:units="metres_per_second">10.2817</cn>
<cn cellml:units="metres_per_second">11.2498</cn>
<cn cellml:units="metres_per_second">6.6219</cn>
<cn cellml:units="metres_per_second">5.24705</cn>
<cn cellml:units="metres_per_second">11.7226</cn>
<cn cellml:units="metres_per_second">5.00493</cn>
<cn cellml:units="metres_per_second">5.2372</cn>
<cn cellml:units="metres_per_second">7.75431</cn>
<cn cellml:units="metres_per_second">4.73357</cn>
<cn cellml:units="metres_per_second">4.97846</cn>
<cn cellml:units="metres_per_second">7.57837</cn>
<cn cellml:units="metres_per_second">11.3524</cn>
<cn cellml:units="metres_per_second">8.33946</cn>
<cn cellml:units="metres_per_second">14.6676</cn>
<cn cellml:units="metres_per_second">10.7271</cn>
<cn cellml:units="metres_per_second">12.1837</cn>
<cn cellml:units="metres_per_second">10.8813</cn>
<cn cellml:units="metres_per_second">9.78566</cn>
<cn cellml:units="metres_per_second">3.32572</cn>
<cn cellml:units="metres_per_second">4.98099</cn>
<cn cellml:units="metres_per_second">10.6416</cn>
<cn cellml:units="metres_per_second">12.4488</cn>
<cn cellml:units="metres_per_second">6.74225</cn>
<cn cellml:units="metres_per_second">5.047</cn>
<cn cellml:units="metres_per_second">7.01411</cn>
<cn cellml:units="metres_per_second">6.13862</cn>
<cn cellml:units="metres_per_second">11.3964</cn>
<cn cellml:units="metres_per_second">10.9697</cn>
<cn cellml:units="metres_per_second">1.31688</cn>
<cn cellml:units="metres_per_second">12.7603</cn>
<cn cellml:units="metres_per_second">7.34545</cn>
<cn cellml:units="metres_per_second">14.7683</cn>
<cn cellml:units="metres_per_second">10.3458</cn>
<cn cellml:units="metres_per_second">10.6504</cn>
<cn cellml:units="metres_per_second">5.63494</cn>
<cn cellml:units="metres_per_second">10.7328</cn>
<cn cellml:units="metres_per_second">6.72554</cn>
<cn cellml:units="metres_per_second">4.84781</cn>
<cn cellml:units="metres_per_second">5.95352</cn>
<cn cellml:units="metres_per_second">5.56027</cn>
<cn cellml:units="metres_per_second">11.8874</cn>
<cn cellml:units="metres_per_second">14.4262</cn>
<cn cellml:units="metres_per_second">10.7548</cn>
<cn cellml:units="metres_per_second">3.76664</cn>
<cn cellml:units="metres_per_second">4.75457</cn>
<cn cellml:units="metres_per_second">7.03074</cn>
<cn cellml:units="metres_per_second">12.1153</cn>
<cn cellml:units="metres_per_second">4.43729</cn>
<cn cellml:units="metres_per_second">11.9566</cn>
<cn cellml:units="metres_per_second">8.27634</cn>
<cn cellml:units="metres_per_second">4.91026</cn>
<cn cellml:units="metres_per_second">6.99487</cn>
<cn cellml:units="metres_per_second">6.33151</cn>
<cn cellml:units="metres_per_second">11.3396</cn>
<cn cellml:units="metres_per_second">4.84988</cn>
<cn cellml:units="metres_per_second">7.64131</cn>
<cn cellml:units="metres_per_second">5.48708</cn>
<cn cellml:units="metres_per_second">12.1041</cn>
<cn cellml:units="metres_per_second">6.17249</cn>
<cn cellml:units="metres_per_second">7.46407</cn>
<cn cellml:units="metres_per_second">10.8896</cn>
<cn cellml:units="metres_per_second">15.4714</cn>
<cn cellml:units="metres_per_second">5.93714</cn>
<cn cellml:units="metres_per_second">9.84529</cn>
<cn cellml:units="metres_per_second">13.8181</cn>
<cn cellml:units="metres_per_second">5.04801</cn>
<cn cellml:units="metres_per_second">5.75431</cn>
<cn cellml:units="metres_per_second">7.86189</cn>
<cn cellml:units="metres_per_second">10.4355</cn>
<cn cellml:units="metres_per_second">12.8779</cn>
<cn cellml:units="metres_per_second">11.307</cn>
<cn cellml:units="metres_per_second">13.8269</cn>
<cn cellml:units="metres_per_second">6.47334</cn>
<cn cellml:units="metres_per_second">9.45685</cn>
<cn cellml:units="metres_per_second">2.64019</cn>
<cn cellml:units="metres_per_second">7.4783</cn>
<cn cellml:units="metres_per_second">10.5232</cn>
<cn cellml:units="metres_per_second">10.3337</cn>
<cn cellml:units="metres_per_second">7.73662</cn>
<cn cellml:units="metres_per_second">11.771</cn>
<cn cellml:units="metres_per_second">7.41818</cn>
<cn cellml:units="metres_per_second">12.5374</cn>
<cn cellml:units="metres_per_second">4.55596</cn>
<cn cellml:units="metres_per_second">10.8202</cn>
<cn cellml:units="metres_per_second">11.5921</cn>
<cn cellml:units="metres_per_second">11.878</cn>
<cn cellml:units="metres_per_second">11.4569</cn>
<cn cellml:units="metres_per_second">9.37381</cn>
<cn cellml:units="metres_per_second">11.1293</cn>
<cn cellml:units="metres_per_second">10.6397</cn>
<cn cellml:units="metres_per_second">10.568</cn>
<cn cellml:units="metres_per_second">10.6639</cn>
<cn cellml:units="metres_per_second">11.0416</cn>
<cn cellml:units="metres_per_second">6.56475</cn>
<cn cellml:units="metres_per_second">4.30293</cn>
<cn cellml:units="metres_per_second">5.90506</cn>
<cn cellml:units="metres_per_second">8.98845</cn>
<cn cellml:units="metres_per_second">5.40745</cn>
<cn cellml:units="metres_per_second">12.2819</cn>
<cn cellml:units="metres_per_second">7.61474</cn>
<cn cellml:units="metres_per_second">8.54662</cn>
<cn cellml:units="metres_per_second">11.5125</cn>
<cn cellml:units="metres_per_second">11.0219</cn>
<cn cellml:units="metres_per_second">5.9744</cn>
<cn cellml:units="metres_per_second">12.4379</cn>
<cn cellml:units="metres_per_second">13.1266</cn>
<cn cellml:units="metres_per_second">8.21901</cn>
<cn cellml:units="metres_per_second">8.01093</cn>
<cn cellml:units="metres_per_second">11.6388</cn>
<cn cellml:units="metres_per_second">10.5192</cn>
<cn cellml:units="metres_per_second">7.12458</cn>
<cn cellml:units="metres_per_second">11.3895</cn>
<cn cellml:units="metres_per_second">7.39664</cn>
<cn cellml:units="metres_per_second">12.6335</cn>
<cn cellml:units="metres_per_second">5.91308</cn>
<cn cellml:units="metres_per_second">4.60388</cn>
<cn cellml:units="metres_per_second">8.12632</cn>
<cn cellml:units="metres_per_second">6.45014</cn>
<cn cellml:units="metres_per_second">7.8945</cn>
<cn cellml:units="metres_per_second">13.5515</cn>
<cn cellml:units="metres_per_second">13.2436</cn>
<cn cellml:units="metres_per_second">5.50056</cn>
<cn cellml:units="metres_per_second">8.93427</cn>
<cn cellml:units="metres_per_second">13.7116</cn>
<cn cellml:units="metres_per_second">10.3806</cn>
<cn cellml:units="metres_per_second">6.00361</cn>
<cn cellml:units="metres_per_second">11.5165</cn>
<cn cellml:units="metres_per_second">11.0133</cn>
<cn cellml:units="metres_per_second">6.90238</cn>
<cn cellml:units="metres_per_second">12.9453</cn>
<cn cellml:units="metres_per_second">12.4554</cn>
<cn cellml:units="metres_per_second">4.96974</cn>
<cn cellml:units="metres_per_second">7.15766</cn>
<cn cellml:units="metres_per_second">10.9034</cn>
<cn cellml:units="metres_per_second">6.15117</cn>
<cn cellml:units="metres_per_second">6.83583</cn>
<cn cellml:units="metres_per_second">12.897</cn>
<cn cellml:units="metres_per_second">5.5494</cn>
<cn cellml:units="metres_per_second">6.82927</cn>
<cn cellml:units="metres_per_second">8.31459</cn>
<cn cellml:units="metres_per_second">10.0915</cn>
<cn cellml:units="metres_per_second">6.88713</cn>
<cn cellml:units="metres_per_second">12.9558</cn>
<cn cellml:units="metres_per_second">8.47381</cn>
<cn cellml:units="metres_per_second">3.94764</cn>
<cn cellml:units="metres_per_second">4.12204</cn>
<cn cellml:units="metres_per_second">14.655</cn>
<cn cellml:units="metres_per_second">8.08928</cn>
<cn cellml:units="metres_per_second">14.4842</cn>
<cn cellml:units="metres_per_second">13.7458</cn>
<cn cellml:units="metres_per_second">13.151</cn>
<cn cellml:units="metres_per_second">6.25523</cn>
<cn cellml:units="metres_per_second">11.2717</cn>
<cn cellml:units="metres_per_second">11.7815</cn>
<cn cellml:units="metres_per_second">14.5155</cn>
<cn cellml:units="metres_per_second">7.2624</cn>
<cn cellml:units="metres_per_second">14.7411</cn>
<cn cellml:units="metres_per_second">4.94347</cn>
<cn cellml:units="metres_per_second">10.0836</cn>
<cn cellml:units="metres_per_second">9.87213</cn>
<cn cellml:units="metres_per_second">7.2189</cn>
<cn cellml:units="metres_per_second">7.31741</cn>
<cn cellml:units="metres_per_second">9.30794</cn>
<cn cellml:units="metres_per_second">6.99961</cn>
<cn cellml:units="metres_per_second">5.35569</cn>
<cn cellml:units="metres_per_second">5.28006</cn>
<cn cellml:units="metres_per_second">8.02721</cn>
<cn cellml:units="metres_per_second">12.8178</cn>
<cn cellml:units="metres_per_second">6.6906</cn>
<cn cellml:units="metres_per_second">9.61801</cn>
<cn cellml:units="metres_per_second">9.51144</cn>
<cn cellml:units="metres_per_second">4.52415</cn>
<cn cellml:units="metres_per_second">5.00594</cn>
<cn cellml:units="metres_per_second">5.71289</cn>
<cn cellml:units="metres_per_second">9.05295</cn>
<cn cellml:units="metres_per_second">5.15575</cn>
<cn cellml:units="metres_per_second">7.78165</cn>
<cn cellml:units="metres_per_second">12.9751</cn>
<cn cellml:units="metres_per_second">11.6732</cn>
<cn cellml:units="metres_per_second">6.75497</cn>
<cn cellml:units="metres_per_second">12.812</cn>
<cn cellml:units="metres_per_second">12.5123</cn>
<cn cellml:units="metres_per_second">11.1596</cn>
<cn cellml:units="metres_per_second">12.5244</cn>
<cn cellml:units="metres_per_second">3.15733</cn>
<cn cellml:units="metres_per_second">6.98477</cn>
<cn cellml:units="metres_per_second">6.42007</cn>
<cn cellml:units="metres_per_second">5.02565</cn>
<cn cellml:units="metres_per_second">6.8408</cn>
<cn cellml:units="metres_per_second">10.652</cn>
<cn cellml:units="metres_per_second">5.34445</cn>
<cn cellml:units="metres_per_second">11.8198</cn>
<cn cellml:units="metres_per_second">9.03897</cn>
<cn cellml:units="metres_per_second">5.48716</cn>
<cn cellml:units="metres_per_second">6.49883</cn>
<cn cellml:units="metres_per_second">12.5289</cn>
<cn cellml:units="metres_per_second">3.09495</cn>
<cn cellml:units="metres_per_second">4.77833</cn>
<cn cellml:units="metres_per_second">6.47579</cn>
<cn cellml:units="metres_per_second">10.8333</cn>
<cn cellml:units="metres_per_second">5.8622</cn>
<cn cellml:units="metres_per_second">7.20729</cn>
<cn cellml:units="metres_per_second">5.44232</cn>
<cn cellml:units="metres_per_second">5.87546</cn>
<cn cellml:units="metres_per_second">13.9387</cn>
<cn cellml:units="metres_per_second">5.40821</cn>
<cn cellml:units="metres_per_second">7.01781</cn>
<cn cellml:units="metres_per_second">13.0405</cn>
<cn cellml:units="metres_per_second">10.746</cn>
<cn cellml:units="metres_per_second">6.7087</cn>
<cn cellml:units="metres_per_second">5.58867</cn>
<cn cellml:units="metres_per_second">4.57874</cn>
<cn cellml:units="metres_per_second">3.98674</cn>
<cn cellml:units="metres_per_second">12.4124</cn>
<cn cellml:units="metres_per_second">8.19272</cn>
<cn cellml:units="metres_per_second">11.0894</cn>
<cn cellml:units="metres_per_second">6.24546</cn>
<cn cellml:units="metres_per_second">6.13368</cn>
<cn cellml:units="metres_per_second">5.52799</cn>
<cn cellml:units="metres_per_second">8.24516</cn>
<cn cellml:units="metres_per_second">5.5059</cn>
<cn cellml:units="metres_per_second">9.04212</cn>
<cn cellml:units="metres_per_second">7.66427</cn>
<cn cellml:units="metres_per_second">4.85799</cn>
<cn cellml:units="metres_per_second">8.71582</cn>
<cn cellml:units="metres_per_second">10.5372</cn>
<cn cellml:units="metres_per_second">12.1483</cn>
<cn cellml:units="metres_per_second">13.2432</cn>
<cn cellml:units="metres_per_second">6.7538</cn>
<cn cellml:units="metres_per_second">11.39</cn>
<cn cellml:units="metres_per_second">4.25158</cn>
<cn cellml:units="metres_per_second">5.67007</cn>
<cn cellml:units="metres_per_second">6.62055</cn>
<cn cellml:units="metres_per_second">12.8659</cn>
<cn cellml:units="metres_per_second">7.23474</cn>
<cn cellml:units="metres_per_second">11.8599</cn>
<cn cellml:units="metres_per_second">9.16119</cn>
<cn cellml:units="metres_per_second">7.26049</cn>
<cn cellml:units="metres_per_second">10.7957</cn>
<cn cellml:units="metres_per_second">5.39289</cn>
<cn cellml:units="metres_per_second">7.56272</cn>
<cn cellml:units="metres_per_second">13.3983</cn>
<cn cellml:units="metres_per_second">13.3767</cn>
<cn cellml:units="metres_per_second">6.47149</cn>
<cn cellml:units="metres_per_second">11.3518</cn>
<cn cellml:units="metres_per_second">10.6939</cn>
<cn cellml:units="metres_per_second">4.33174</cn>
<cn cellml:units="metres_per_second">10.5471</cn>
<cn cellml:units="metres_per_second">13.0272</cn>
<cn cellml:units="metres_per_second">6.20388</cn>
<cn cellml:units="metres_per_second">5.69143</cn>
<cn cellml:units="metres_per_second">12.6994</cn>
<cn cellml:units="metres_per_second">8.60082</cn>
<cn cellml:units="metres_per_second">5.87924</cn>
<cn cellml:units="metres_per_second">7.22259</cn>
<cn cellml:units="metres_per_second">12.2378</cn>
<cn cellml:units="metres_per_second">6.44537</cn>
<cn cellml:units="metres_per_second">13.0262</cn>
<cn cellml:units="metres_per_second">4.13573</cn>
<cn cellml:units="metres_per_second">7.21204</cn>
<cn cellml:units="metres_per_second">6.20145</cn>
<cn cellml:units="metres_per_second">5.39285</cn>
<cn cellml:units="metres_per_second">6.94154</cn>
<cn cellml:units="metres_per_second">6.14824</cn>
<cn cellml:units="metres_per_second">14.3726</cn>
<cn cellml:units="metres_per_second">4.89723</cn>
<cn cellml:units="metres_per_second">10.8323</cn>
<cn cellml:units="metres_per_second">13.4426</cn>
<cn cellml:units="metres_per_second">9.47853</cn>
<cn cellml:units="metres_per_second">6.25625</cn>
<cn cellml:units="metres_per_second">15.1518</cn>
<cn cellml:units="metres_per_second">12.7724</cn>
<cn cellml:units="metres_per_second">12.58</cn>
<cn cellml:units="metres_per_second">6.51578</cn>
<cn cellml:units="metres_per_second">6.76239</cn>
<cn cellml:units="metres_per_second">5.29674</cn>
<cn cellml:units="metres_per_second">11.8988</cn>
<cn cellml:units="metres_per_second">5.61494</cn>
<cn cellml:units="metres_per_second">9.72296</cn>
<cn cellml:units="metres_per_second">6.23567</cn>
<cn cellml:units="metres_per_second">13.1977</cn>
<cn cellml:units="metres_per_second">12.0208</cn>
<cn cellml:units="metres_per_second">3.01641</cn>
<cn cellml:units="metres_per_second">13.1513</cn>
<cn cellml:units="metres_per_second">11.6777</cn>
<cn cellml:units="metres_per_second">13.512</cn>
<cn cellml:units="metres_per_second">8.7171</cn>
<cn cellml:units="metres_per_second">5.92421</cn>
<cn cellml:units="metres_per_second">5.24485</cn>
<cn cellml:units="metres_per_second">5.20886</cn>
<cn cellml:units="metres_per_second">11.2488</cn>
<cn cellml:units="metres_per_second">6.19551</cn>
<cn cellml:units="metres_per_second">11.6737</cn>
<cn cellml:units="metres_per_second">5.9922</cn>
<cn cellml:units="metres_per_second">4.56364</cn>
<cn cellml:units="metres_per_second">11.3641</cn>
<cn cellml:units="metres_per_second">13.691</cn>
<cn cellml:units="metres_per_second">11.4923</cn>
<cn cellml:units="metres_per_second">10.7206</cn>
<cn cellml:units="metres_per_second">4.89945</cn>
<cn cellml:units="metres_per_second">12.9084</cn>
<cn cellml:units="metres_per_second">3.30989</cn>
<cn cellml:units="metres_per_second">5.57224</cn>
<cn cellml:units="metres_per_second">11.3377</cn>
<cn cellml:units="metres_per_second">6.03217</cn>
<cn cellml:units="metres_per_second">5.52822</cn>
<cn cellml:units="metres_per_second">10.3057</cn>
<cn cellml:units="metres_per_second">5.83994</cn>
<cn cellml:units="metres_per_second">11.9297</cn>
<cn cellml:units="metres_per_second">9.71813</cn>
<cn cellml:units="metres_per_second">11.4608</cn>
<cn cellml:units="metres_per_second">10.8898</cn>
<cn cellml:units="metres_per_second">11.5708</cn>
<cn cellml:units="metres_per_second">6.61629</cn>
<cn cellml:units="metres_per_second">11.5686</cn>
<cn cellml:units="metres_per_second">12.652</cn>
<cn cellml:units="metres_per_second">5.67481</cn>
<cn cellml:units="metres_per_second">6.96051</cn>
<cn cellml:units="metres_per_second">8.87023</cn>
<cn cellml:units="metres_per_second">12.8954</cn>
<cn cellml:units="metres_per_second">14.0785</cn>
<cn cellml:units="metres_per_second">5.48208</cn>
<cn cellml:units="metres_per_second">7.51337</cn>
<cn cellml:units="metres_per_second">10.9416</cn>
<cn cellml:units="metres_per_second">11.6031</cn>
<cn cellml:units="metres_per_second">5.66498</cn>
<cn cellml:units="metres_per_second">5.99552</cn>
<cn cellml:units="metres_per_second">10.3174</cn>
<cn cellml:units="metres_per_second">8.7746</cn>
<cn cellml:units="metres_per_second">5.123</cn>
<cn cellml:units="metres_per_second">13.8217</cn>
<cn cellml:units="metres_per_second">11.5816</cn>
<cn cellml:units="metres_per_second">13.3158</cn>
<cn cellml:units="metres_per_second">9.15495</cn>
<cn cellml:units="metres_per_second">12.2489</cn>
<cn cellml:units="metres_per_second">13.6142</cn>
<cn cellml:units="metres_per_second">6.19631</cn>
<cn cellml:units="metres_per_second">10.5948</cn>
<cn cellml:units="metres_per_second">8.75031</cn>
<cn cellml:units="metres_per_second">11.488</cn>
<cn cellml:units="metres_per_second">11.8995</cn>
<cn cellml:units="metres_per_second">7.34529</cn>
<cn cellml:units="metres_per_second">11.1156</cn>
<cn cellml:units="metres_per_second">5.95138</cn>
<cn cellml:units="metres_per_second">11.0527</cn>
<cn cellml:units="metres_per_second">14.2453</cn>
<cn cellml:units="metres_per_second">12.3075</cn>
<cn cellml:units="metres_per_second">6.73873</cn>
<cn cellml:units="metres_per_second">11.9122</cn>
<cn cellml:units="metres_per_second">3.40354</cn>
<cn cellml:units="metres_per_second">5.53625</cn>
<cn cellml:units="metres_per_second">5.23666</cn>
<cn cellml:units="metres_per_second">6.26992</cn>
<cn cellml:units="metres_per_second">13.1447</cn>
<cn cellml:units="metres_per_second">13.1489</cn>
<cn cellml:units="metres_per_second">4.48336</cn>
<cn cellml:units="metres_per_second">5.75589</cn>
<cn cellml:units="metres_per_second">5.28261</cn>
<cn cellml:units="metres_per_second">8.12005</cn>
<cn cellml:units="metres_per_second">8.58315</cn>
<cn cellml:units="metres_per_second">11.54</cn>
<cn cellml:units="metres_per_second">5.85827</cn>
<cn cellml:units="metres_per_second">13.2119</cn>
<cn cellml:units="metres_per_second">6.15631</cn>
<cn cellml:units="metres_per_second">12.9635</cn>
<cn cellml:units="metres_per_second">12.5532</cn>
<cn cellml:units="metres_per_second">12.6709</cn>
<cn cellml:units="metres_per_second">11.386</cn>
<cn cellml:units="metres_per_second">9.7991</cn>
<cn cellml:units="metres_per_second">7.31272</cn>
<cn cellml:units="metres_per_second">8.78179</cn>
<cn cellml:units="metres_per_second">5.07354</cn>
<cn cellml:units="metres_per_second">7.61287</cn>
<cn cellml:units="metres_per_second">13.2906</cn>
<cn cellml:units="metres_per_second">10.9624</cn>
<cn cellml:units="metres_per_second">4.58106</cn>
<cn cellml:units="metres_per_second">12.369</cn>
<cn cellml:units="metres_per_second">6.11029</cn>
<cn cellml:units="metres_per_second">9.94347</cn>
<cn cellml:units="metres_per_second">3.65919</cn>
<cn cellml:units="metres_per_second">11.7136</cn>
<cn cellml:units="metres_per_second">5.54039</cn>
<cn cellml:units="metres_per_second">10.5653</cn>
<cn cellml:units="metres_per_second">6.08512</cn>
<cn cellml:units="metres_per_second">14.9238</cn>
<cn cellml:units="metres_per_second">6.61523</cn>
<cn cellml:units="metres_per_second">8.98534</cn>
<cn cellml:units="metres_per_second">9.77106</cn>
<cn cellml:units="metres_per_second">7.19427</cn>
<cn cellml:units="metres_per_second">11.3237</cn>
<cn cellml:units="metres_per_second">6.75892</cn>
<cn cellml:units="metres_per_second">5.44729</cn>
<cn cellml:units="metres_per_second">11.9324</cn>
<cn cellml:units="metres_per_second">5.31576</cn>
<cn cellml:units="metres_per_second">4.43236</cn>
<cn cellml:units="metres_per_second">13.0236</cn>
<cn cellml:units="metres_per_second">5.84388</cn>
<cn cellml:units="metres_per_second">7.58411</cn>
<cn cellml:units="metres_per_second">8.1941</cn>
<cn cellml:units="metres_per_second">10.0642</cn>
<cn cellml:units="metres_per_second">11.2823</cn>
<cn cellml:units="metres_per_second">10.9275</cn>
<cn cellml:units="metres_per_second">10.5146</cn>
<cn cellml:units="metres_per_second">12.0411</cn>
<cn cellml:units="metres_per_second">5.32105</cn>
<cn cellml:units="metres_per_second">12.1981</cn>
<cn cellml:units="metres_per_second">10.724</cn>
<cn cellml:units="metres_per_second">3.94599</cn>
<cn cellml:units="metres_per_second">7.19478</cn>
<cn cellml:units="metres_per_second">10.7175</cn>
<cn cellml:units="metres_per_second">6.05052</cn>
<cn cellml:units="metres_per_second">14.2125</cn>
<cn cellml:units="metres_per_second">8.47375</cn>
<cn cellml:units="metres_per_second">11.56</cn>
<cn cellml:units="metres_per_second">11.6595</cn>
<cn cellml:units="metres_per_second">5.04354</cn>
<cn cellml:units="metres_per_second">7.78435</cn>
<cn cellml:units="metres_per_second">5.91445</cn>
<cn cellml:units="metres_per_second">6.5985</cn>
<cn cellml:units="metres_per_second">6.2599</cn>
<cn cellml:units="metres_per_second">11.8649</cn>
<cn cellml:units="metres_per_second">13.8994</cn>
<cn cellml:units="metres_per_second">13.5835</cn>
<cn cellml:units="metres_per_second">6.96818</cn>
<cn cellml:units="metres_per_second">10.0081</cn>
<cn cellml:units="metres_per_second">5.96046</cn>
<cn cellml:units="metres_per_second">8.14252</cn>
<cn cellml:units="metres_per_second">7.77009</cn>
<cn cellml:units="metres_per_second">13.6821</cn>
<cn cellml:units="metres_per_second">6.65289</cn>
<cn cellml:units="metres_per_second">6.36515</cn>
<cn cellml:units="metres_per_second">5.54896</cn>
<cn cellml:units="metres_per_second">10.2183</cn>
<cn cellml:units="metres_per_second">14.4055</cn>
<cn cellml:units="metres_per_second">7.50828</cn>
<cn cellml:units="metres_per_second">6.96721</cn>
<cn cellml:units="metres_per_second">7.09625</cn>
<cn cellml:units="metres_per_second">11.4277</cn>
<cn cellml:units="metres_per_second">12.7018</cn>
<cn cellml:units="metres_per_second">6.66026</cn>
<cn cellml:units="metres_per_second">6.08282</cn>
<cn cellml:units="metres_per_second">5.91926</cn>
<cn cellml:units="metres_per_second">5.78354</cn>
<cn cellml:units="metres_per_second">4.82099</cn>
<cn cellml:units="metres_per_second">5.9649</cn>
<cn cellml:units="metres_per_second">9.50286</cn>
<cn cellml:units="metres_per_second">10.0797</cn>
<cn cellml:units="metres_per_second">10.5733</cn>
<cn cellml:units="metres_per_second">10.6362</cn>
<cn cellml:units="metres_per_second">11.5969</cn>
<cn cellml:units="metres_per_second">2.86913</cn>
<cn cellml:units="metres_per_second">11.63</cn>
<cn cellml:units="metres_per_second">3.99933</cn>
<cn cellml:units="metres_per_second">14.5938</cn>
<cn cellml:units="metres_per_second">11.11</cn>
<cn cellml:units="metres_per_second">10.7822</cn>
<cn cellml:units="metres_per_second">6.3879</cn>
<cn cellml:units="metres_per_second">10.2925</cn>
<cn cellml:units="metres_per_second">12.9302</cn>
<cn cellml:units="metres_per_second">12.6143</cn>
<cn cellml:units="metres_per_second">3.7352</cn>
<cn cellml:units="metres_per_second">7.71551</cn>
<cn cellml:units="metres_per_second">5.60402</cn>
<cn cellml:units="metres_per_second">6.92144</cn>
<cn cellml:units="metres_per_second">6.18979</cn>
<cn cellml:units="metres_per_second">3.65702</cn>
<cn cellml:units="metres_per_second">7.38878</cn>
<cn cellml:units="metres_per_second">11.4497</cn>
<cn cellml:units="metres_per_second">6.18506</cn>
<cn cellml:units="metres_per_second">10.4518</cn>
<cn cellml:units="metres_per_second">11.4044</cn>
<cn cellml:units="metres_per_second">10.9831</cn>
<cn cellml:units="metres_per_second">12.1787</cn>
<cn cellml:units="metres_per_second">10.9267</cn>
<cn cellml:units="metres_per_second">9.38391</cn>
<cn cellml:units="metres_per_second">8.49887</cn>
<cn cellml:units="metres_per_second">13.8609</cn>
<cn cellml:units="metres_per_second">7.25184</cn>
<cn cellml:units="metres_per_second">12.0835</cn>
<cn cellml:units="metres_per_second">1.66959</cn>
<cn cellml:units="metres_per_second">12.3016</cn>
<cn cellml:units="metres_per_second">8.37942</cn>
<cn cellml:units="metres_per_second">11.8388</cn>
<cn cellml:units="metres_per_second">11.5107</cn>
<cn cellml:units="metres_per_second">6.32895</cn>
<cn cellml:units="metres_per_second">6.55812</cn>
<cn cellml:units="metres_per_second">12.7513</cn>
<cn cellml:units="metres_per_second">12.6251</cn>
<cn cellml:units="metres_per_second">11.6347</cn>
<cn cellml:units="metres_per_second">9.06298</cn>
<cn cellml:units="metres_per_second">6.62616</cn>
<cn cellml:units="metres_per_second">6.77722</cn>
<cn cellml:units="metres_per_second">5.51431</cn>
<cn cellml:units="metres_per_second">7.95912</cn>
<cn cellml:units="metres_per_second">6.77674</cn>
<cn cellml:units="metres_per_second">9.72051</cn>
<cn cellml:units="metres_per_second">10.6644</cn>
<cn cellml:units="metres_per_second">14.8989</cn>
<cn cellml:units="metres_per_second">5.34535</cn>
<cn cellml:units="metres_per_second">4.84484</cn>
<cn cellml:units="metres_per_second">12.6058</cn>
<cn cellml:units="metres_per_second">6.40718</cn>
<cn cellml:units="metres_per_second">12.1776</cn>
<cn cellml:units="metres_per_second">4.46189</cn>
<cn cellml:units="metres_per_second">7.03193</cn>
<cn cellml:units="metres_per_second">14.7376</cn>
<cn cellml:units="metres_per_second">13.7344</cn>
<cn cellml:units="metres_per_second">5.73426</cn>
<cn cellml:units="metres_per_second">12.6391</cn>
<cn cellml:units="metres_per_second">5.81498</cn>
<cn cellml:units="metres_per_second">12.2643</cn>
<cn cellml:units="metres_per_second">7.0376</cn>
<cn cellml:units="metres_per_second">12.1563</cn>
<cn cellml:units="metres_per_second">11.9966</cn>
<cn cellml:units="metres_per_second">10.6152</cn>
<cn cellml:units="metres_per_second">6.01089</cn>
<cn cellml:units="metres_per_second">15.058</cn>
<cn cellml:units="metres_per_second">2.42672</cn>
<cn cellml:units="metres_per_second">14.6483</cn>
<cn cellml:units="metres_per_second">4.85515</cn>
<cn cellml:units="metres_per_second">5.09859</cn>
<cn cellml:units="metres_per_second">7.05001</cn>
<cn cellml:units="metres_per_second">6.79017</cn>
<cn cellml:units="metres_per_second">11.6301</cn>
<cn cellml:units="metres_per_second">13.6524</cn>
<cn cellml:units="metres_per_second">11.6068</cn>
<cn cellml:units="metres_per_second">8.79687</cn>
<cn cellml:units="metres_per_second">6.24864</cn>
<cn cellml:units="metres_per_second">10.4747</cn>
<cn cellml:units="metres_per_second">8.22645</cn>
<cn cellml:units="metres_per_second">4.89034</cn>
<cn cellml:units="metres_per_second">6.91874</cn>
<cn cellml:units="metres_per_second">7.77487</cn>
<cn cellml:units="metres_per_second">10.6578</cn>
<cn cellml:units="metres_per_second">4.58234</cn>
<cn cellml:units="metres_per_second">6.8721</cn>
<cn cellml:units="metres_per_second">6.08791</cn>
<cn cellml:units="metres_per_second">11.3911</cn>
<cn cellml:units="metres_per_second">6.65078</cn>
<cn cellml:units="metres_per_second">8.75538</cn>
<cn cellml:units="metres_per_second">11.1858</cn>
<cn cellml:units="metres_per_second">6.39825</cn>
<cn cellml:units="metres_per_second">13.8541</cn>
<cn cellml:units="metres_per_second">6.45881</cn>
<cn cellml:units="metres_per_second">5.89011</cn>
<cn cellml:units="metres_per_second">9.79105</cn>
<cn cellml:units="metres_per_second">10.6313</cn>
<cn cellml:units="metres_per_second">13.8612</cn>
<cn cellml:units="metres_per_second">7.68852</cn>
<cn cellml:units="metres_per_second">13.0084</cn>
<cn cellml:units="metres_per_second">10.9625</cn>
<cn cellml:units="metres_per_second">12.1955</cn>
<cn cellml:units="metres_per_second">5.68513</cn>
<cn cellml:units="metres_per_second">12.2168</cn>
<cn cellml:units="metres_per_second">10.694</cn>
<cn cellml:units="metres_per_second">5.22131</cn>
<cn cellml:units="metres_per_second">5.88689</cn>
<cn cellml:units="metres_per_second">15.3512</cn>
<cn cellml:units="metres_per_second">6.96572</cn>
<cn cellml:units="metres_per_second">5.52851</cn>
<cn cellml:units="metres_per_second">4.49413</cn>
<cn cellml:units="metres_per_second">6.71653</cn>
<cn cellml:units="metres_per_second">10.997</cn>
<cn cellml:units="metres_per_second">11.9106</cn>
<cn cellml:units="metres_per_second">6.98638</cn>
<cn cellml:units="metres_per_second">11.7631</cn>
<cn cellml:units="metres_per_second">10.2261</cn>
<cn cellml:units="metres_per_second">12.9307</cn>
<cn cellml:units="metres_per_second">6.07116</cn>
<cn cellml:units="metres_per_second">6.16034</cn>
<cn cellml:units="metres_per_second">3.29712</cn>
<cn cellml:units="metres_per_second">12.3133</cn>
<cn cellml:units="metres_per_second">14.4779</cn>
<cn cellml:units="metres_per_second">10.6328</cn>
<cn cellml:units="metres_per_second">10.8198</cn>
<cn cellml:units="metres_per_second">5.81304</cn>
<cn cellml:units="metres_per_second">13.0213</cn>
</vector>
        </apply>
      </apply>

      <!-- This should be made to include random variation... -->
      <apply><eq/>
        <ci>gravity_accel</ci>
        <cn cellml:units="metres_per_second2">9.80665</cn>
      </apply>
    </math>

    <units name="metres_per_second">
      <unit units="metre"/>
      <unit units="second" exponent="-1"/>
    </units>

    <units name="metres_per_second2">
      <unit units="metre"/>
      <unit units="second" exponent="-2"/>
    </units>

    <units name="metres2_per_second2">
      <unit units="metre" exponent="2" />
      <unit units="second" exponent="-2"/>
    </units>
  </component>
</model>
