# Supplementary material for: Declarative Representation of Uncertainty in Mathematical Models
Source: PLoS One. 2012 Jul 3;7(7):e39721. doi: 10.1371/journal.pone.0039721 (PMC3389025; doi:10.1371/journal.pone.0039721)
Supplement: Model S1 — The simple example model used to demonstrate how uncertainty can be represented using CellML. (ZIP) [file pone.0039721.s001.zip › uncertain-starting-parabola/sens-analysis.sedml]

<sedML
  level="1" version="1"
  xmlns="http://sed-ml.org/"
  xmlns:math="http://www.w3.org/1998/Math/MathML"
  xmlns:cellml="http://www.cellml.org/cellml/1.1#"
  xmlns:cmeta="http://www.cellml.org/metadata/1.1#">
  <listOfSimulations>
    <repeatedAnalysis id="ssa1" numberOfSamples="100" initialTime="0" outputStartTime="10" outputEndTime="10" numberOfPoints="1">
      <algorithm kisaoID="KISAO:0000019"/>
    </repeatedAnalysis>
  </listOfSimulations>
  <listOfModels>
    <model id="model1" name="UncertainStartingParameter" language="urn:sedml:language:cellml" source="UncertainStartingParameter.cellml"/>
  </listOfModels>
  <listOfTasks>
    <task id="task1" name="Main task" modelReference="model1" simulationReference="ssa1"/>
  </listOfTasks>
  <listOfDataGenerators>
    <dataGenerator id="dg_pos_initialx" name="XPosition0">
      <listOfVariables>
        <variable id="initial_var_posx" taskReference="task1" target="//model/component[@name='main']/variable[@name='initial_position_cartesian_x']"/>
      </listOfVariables>
      <math:math><math:ci>initial_var_posx</math:ci></math:math>
    </dataGenerator>
    <dataGenerator id="dg_pos_initialy" name="YPosition0">
      <listOfVariables>
        <variable id="initial_var_posy" taskReference="task1" target="//model/component[@name='main']/variable[@name='initial_position_cartesian_y']"/>
      </listOfVariables>
      <math:math><math:ci>initial_var_posy</math:ci></math:math>
    </dataGenerator>
    <dataGenerator id="dg_vel_initialx" name="XVelocity0">
      <listOfVariables>
        <variable id="initial_var_velx" taskReference="task1" target="//model/component[@name='main']/variable[@name='initial_velocity_cartesian_x']"/>
      </listOfVariables>
      <math:math><math:ci>initial_var_velx</math:ci></math:math>
    </dataGenerator>
    <dataGenerator id="dg_vel_initialy" name="YVelocity0">
      <listOfVariables>
        <variable id="initial_var_vely" taskReference="task1" target="//model/component[@name='main']/variable[@name='initial_velocity_cartesian_y']"/>
      </listOfVariables>
      <math:math><math:ci>initial_var_vely</math:ci></math:math>
    </dataGenerator>
    <dataGenerator id="dg_pos_x" name="XPosition">
      <listOfVariables>
        <variable id="var_posx" taskReference="task1" target="//model/component[@name='main']/variable[@name='position_cartesian_x']"/>
      </listOfVariables>
      <math:math><math:ci>var_posx</math:ci></math:math>
    </dataGenerator>
    <dataGenerator id="dg_pos_y" name="YPosition">
      <listOfVariables>
        <variable id="var_posy" taskReference="task1" target="//model/component[@name='main']/variable[@name='position_cartesian_y']"/>
      </listOfVariables>
      <math:math><math:ci>var_posy</math:ci></math:math>
    </dataGenerator>
  </listOfDataGenerators>
</sedML>
